# Supplementary material for: Bone-Modifying Agents in Patients With High-Risk Metastatic Castration-Sensitive Prostate Cancer Treated With Abiraterone Acetate
Source: JAMA Netw Open. 2024 Mar 15;7(3):e242467. doi: 10.1001/jamanetworkopen.2024.2467 (PMC10943414; doi:10.1001/jamanetworkopen.2024.2467)
Supplement: Supplement 2. — eTable 1. Bone-Modifying Agent According to Treatment Arm eTable 2. Baseline Characteristics of the Total Cohort eTable 3. Covariate Balance Between BMA Users and Nonusers in the Total Cohort eTable 4. Covariate Balance Between BMA Users and Nonusers in the AAP Cohort eTable 5. Covariate Balance Between BMA Users and Nonusers in the ADT Cohort eTable 6. Details of First Skeletal-Related Event According to BMA Use and Treatment Arm eTable 7. IPTW-Adjusted Cox Proportional Hazards Regression Analysis for SRE Components (AAP Cohort) eTable 8. Treatment-BMA Use Interactions Based on IPTW-Adjusted Cox Proportional Hazards Regression Models eTable 9. Covariate-Treatment Interactions Based on IPTW-Adjusted Cox Proportional Hazards Regression Models for Time to SRE (Total Cohort) [file jamanetwopen-e242467-s002.xlsx]

## Sheet: eTable 1
eTable 1. Bone-Modifying Agent According to Treatment Arm
Characteristic	Overall, N = 263	AAP, N = 132	ADT, N = 131
Alendronic acid	5 (1.9)	2 (1.5)	3 (2.3)
Clodronic acid	22 (8.4)	11 (8.3)	11 (8.4)
Denosumab	46 (17.5)	21 (15.9)	25 (19.1)
Disodium incadronate	4 (1.5)	2 (1.5)	2 (1.5)
Ibandronic acid	2 (0.8)	1 (0.8)	1 (0.8)
Pamidronic acid	1 (0.4)	1 (0.8)	0 (0.0)
Risedronic acid	2 (0.8)	1 (0.8)	1 (0.8)
Zoledronic acid	181 (68.8)	93 (70.5)	88 (67.2)
AAP; abiraterone acetate and prednisone, ADT; androgen deprivation therapy

## Sheet: eTable 2
eTable 2. Baseline Characteristics of the Total Cohort
	Crude				Imputed
Characteristic	Overall, N = 1199	Non-users, N = 936	BMA users, N = 263		Overall, N = 1199	Non-users, N = 936	BMA users, N = 263
Age at randomization, n (%)
75 or more	243 (20.3)	195 (20.8)	48 (18.3)		243 (20.3)	195 (20.8)	48 (18.3)
less than 75	956 (79.7)	741 (79.2)	215 (81.7)		956 (79.7)	741 (79.2)	215 (81.7)
ECOG performance status, n (%)
0 to 1	1,159 (96.7)	904 (96.6)	255 (97.0)		1,159 (96.7)	904 (96.6)	255 (97.0)
2	40 (3.3)	32 (3.4)	8 (3.0)		40 (3.3)	32 (3.4)	8 (3.0)
Concomitant PPI use, n (%)	110 (9.2)	82 (8.8)	28 (10.6)		110 (9.2)	82 (8.8)	28 (10.6)
Diabetes Mellitus, n (%)	180 (15.0)	142 (15.2)	38 (14.4)		180 (15.0)	142 (15.2)	38 (14.4)
Baseline PSA (log-transformed), Median (IQR)	3.8 (2.2 to 5.4)	3.8 (2.1 to 5.3)	4.0 (2.6 to 5.7)		3.8 (2.2 to 5.3)	3.8 (2.1 to 5.3)	4.0 (2.6 to 5.6)
Missing	12	9	3
Brief pain inventory-short form 3, n (%)
0 to 3	835 (72.7)	649 (72.8)	186 (72.4)		885 (73.8)	693 (74.0)	192 (73.0)
4 or more	314 (27.3)	243 (27.2)	71 (27.6)		314 (26.2)	243 (26.0)	71 (27.0)
Missing	50	44	6
Grade group, n (%)
GG1 to GG4	577 (48.1)	445 (47.5)	132 (50.2)		577 (48.1)	445 (47.5)	132 (50.2)
GG5	622 (51.9)	491 (52.5)	131 (49.8)		622 (51.9)	491 (52.5)	131 (49.8)
Number of bone metastasis, n (%)
0 to 10	438 (36.5)	351 (37.5)	87 (33.1)		438 (36.5)	351 (37.5)	87 (33.1)
more than 10	761 (63.5)	585 (62.5)	176 (66.9)		761 (63.5)	585 (62.5)	176 (66.9)
Evidence of visceral metastasis, n (%)	228 (19.0)	181 (19.3)	47 (17.9)		228 (19.0)	181 (19.3)	47 (17.9)
Evidence of liver metastasis, n (%)	62 (5.2)	47 (5.0)	15 (5.7)		62 (5.2)	47 (5.0)	15 (5.7)
Baseline hemoglobin concentration, Median (IQR)	13.3 (12.0-14.4)	13.3 (12.1-14.5)	13.2 (11.8-14.2)		13.3 (12.0-14.4)	13.3 (12.1-14.5)	13.2 (11.9-14.2)
Missing	6	4	2
Baseline serum creatinine, Median (IQR)	0.90 (0.80-1.05)	0.92 (0.80-1.07)	0.89 (0.78-1.02)		0.90 (0.80-1.05)	0.92 (0.80-1.07)	0.89 (0.78-1.02)
Missing	7	4	3
Baseline LDH (log-transformed), Median (IQR)	5.2 (5.0 to 5.3)	5.2 (5.0 to 5.3)	5.2 (5.1 to 5.3)		5.2 (5.1 to 5.3)	5.2 (5.1 to 5.3)	5.2 (5.1 to 5.3)
Missing	21	16	5
Treatment arm
AAP	597 (49.8)	465 (49.7)	132 (50.2)		597 (49.8)	465 (49.7)	132 (50.2)
ADT	602 (50.2)	471 (50.3)	131 (49.8)		602 (50.2)	471 (50.3)	131 (49.8)
ECOG; eastern cooperative oncology group, PPI; proton-pump inhibitor, GG; grade group, LDH; lactate dehydrogenase, BMA; bone-modifying agent,
AAP; abiraterone acetate with prednisone, ADT; androgen deprivation therapy, IQR; interquartile range

## Sheet: eTable 3
eTable 3. Covariate Balance Between BMA Users and Nonusers in the Total Cohort
Characteristics	Crude SMD	IPTW-adjusted SMD
Age at randomization (<75 vs. ≥75 years)	0.0652	0.0022
ECOG performance status (2 vs. 0-1)	-0.0213	0.0457
Concomitant PPI use (yes vs. no)	0.0637	-0.014
Previous history of diabetes mellitus (yes vs. no)	-0.0203	-0.0101
Baseline PSA (log-transformed)	0.1268	-0.0075
Brief pain inventory short form 3 (≥4 or 1-3)	0.0235	-0.0117
Grade group (5 vs. 1-4)	-0.053	0.0047
Number of bone metastasis (>10 vs. 0-10)	0.0926	0.0034
Evidence of visceral metastasis (yes vs. no)	-0.0377	0.0113
Evidence of liver metastasis (yes vs. no)	0.0303	-0.0241
Baseline hemoglobin concentration	-0.1118	-0.0232
Baseline serum creatinine	-0.2009	0.0278
Baseline LDH (log-transformed)	0.0436	0.0126
Arm (ADT vs. AAP)	-0.0102	0.0022
ECOG; eastern cooperative oncology group, PPI; proton pump inhibitor, PSA; prostate-specific antigen,
LDH; lactate dehydrogenase, SMD; standardized mean difference, IPTW; inverse probability of treatment weight

## Sheet: eTable 4
eTable 4. Covariate Balance Between BMA Users and Nonusers in the AAP Cohort
Characteristics	Crude SMD	IPTW-adjusted SMD
Age at randomization (<75 vs. ≥75 years)	0.0782	-0.003
ECOG performance status (2 vs. 0-1)	-0.0153	0.0537
Concomitant PPI use (yes vs. no)	0.116	-0.0157
Previous history of diabetes mellitus (yes vs. no)	-0.0344	-0.0109
Baseline PSA (log-transformed)	0.2128	-0.0036
Brief pain inventory short form 3 (≥4 or 1-3)	-0.0352	-0.0207
Grade group (5 vs. 1-4)	-0.0992	-0.0128
Number of bone metastasis (>10 vs. 0-10)	0.1045	-0.0022
Evidence of visceral metastasis (yes vs. no)	0.044	0.0149
Evidence of liver metastasis (yes vs. no)	0.1186	-0.0227
Baseline hemoglobin concentration	-0.0974	0.0012
Baseline serum creatinine	-0.1647	0.0412
Baseline LDH (log-transformed)	0.0194	-0.0207
ECOG; eastern cooperative oncology group, PPI; proton pump inhibitor, PSA; prostate-specific antigen,
LDH; lactate dehydrogenase, SMD; standardized mean difference, IPTW; inverse probability of treatment weight
AAP; abiraterone acetate with prednisone

## Sheet: eTable 5
eTable 5. Covariate Balance Between BMA Users and Nonusers in the ADT Cohort
Characteristics	Crude SMD	IPTW-adjusted SMD
Age at randomization (<75 vs. ≥75 years)	0.0522	0.0065
ECOG performance status (2 vs. 0-1)	0.03	0.0069
Concomitant PPI use (yes vs. no)	0.0042	0.02
Previous history of diabetes mellitus (yes vs. no)	0.0064	0.0258
Baseline PSA (log-transformed)	0.0408	0.018
Brief pain inventory short form 3 (≥4 or 1-3)	0.0821	0.0154
Grade group (5 vs. 1-4)	0.0072	0.0269
Number of bone metastasis (>10 vs. 0-10)	0.0805	0.0219
Evidence of visceral metastasis (yes vs. no)	0.1234	0.0218
Evidence of liver metastasis (yes vs. no)	0.0715	0.0155
Baseline hemoglobin concentration	0.1256	0.05
Baseline serum creatinine	0.238	0.0041
Baseline LDH (log-transformed)	0.0698	0.0462
ECOG; eastern cooperative oncology group, PPI; proton pump inhibitor, PSA; prostate-specific antigen,
LDH; lactate dehydrogenase, SMD; standardized mean difference, IPTW; inverse probability of treatment weight
ADT; androgen deprivation therapy

## Sheet: eTable 6
eTable 6. Details of First Skeletal-Related Event According to BMA Use and Treatment Arm
	AAP				ADT
Characteristic	Overall, N = 132	Non-users, N = 117	BMA users, N = 15		Overall, N = 150	Non-users, N = 132	BMA users, N = 18
Spinal cord compression, n (%)	22 (16.7)	18 (15.4)	4 (26.7)		23 (15.3)	23 (17.4)	0 (0.0)
Clinical fracture, n (%)	35 (26.5)	31 (26.5)	4 (26.7)		22 (14.7)	20 (15.2)	2 (11.1)
Palliative radiation to bone, n (%)	74 (56.1)	67 (57.3)	7 (46.6)		102 (68.0)	86 (65.2)	16 (88.9)
Surgery to bone, n (%)	1 (0.8)	1 (0.9)	0 (0.0)		3 (2.0)	3 (2.3)	0 (0.0)
BMA; bone-modifying agent, AAP; abiraterone acetate plus prednisone, ADT; androgen deprivation therapy,

## Sheet: eTable 7
eTable 7. IPTW-Adjusted Cox Proportional Hazards Regression Analysis for SRE Components (AAP Cohort)
	Time to palliative radiation to bone		Time to clinical fracture		Time to spinal cord compression		Time to surgery to the bone
Variable	HR (95% CI)		HR (95% CI)		HR (95% CI)		HR (95% CI)
BMA use (yes vs. no)	0.42 (0.22 to 0.82)		0.33 (0.11 to 0.97)		0.76 (0.28 to 2.07)		0.61 (0.07 to 5.39)
HR; hazard ratio, CI; confidence interval, BMA; bone-modifying agent; IPTW; inverse probability of treatment weight, AAP; abiraterone acetate and prednisone

## Sheet: eTable 8
eTable 8. Treatment–BMA Use Interactions Based on IPTW-Adjusted Cox Proportional Hazards Regression Models
	Time to pallative radiation to bone			Time to clinical fracture			Time to spinal cord compression			Time to surgery to the bone
Variables	HR (95% CI)	Pinteraction		HR (95% CI)	Pinteraction		HR (95% CI)	Pinteraction		HR (95% CI)	Pinteraction
Treatment (AAP) – BMA use interaction (BMA users vs. non-users)	0.86 (0.38 to 1.95)	0.72		1.58 (0.26 to 9.46)	0.62		8.13 (0.89 to 74.6)	0.064		0.85 (0.04 to 17.7)	0.92
HR; hazard ratio, CI; confidence interval, BMA; bone-modifying agent, IPTW; inverse probability of treatment weight

## Sheet: eTable 9
eTable 9. Covariate–Treatment Interactions Based on IPTW-Adjusted Cox Proportional Hazards Regression Models for Time to SRE (Total Cohort)
Variables	HR (95% CI)	Pinteraction
Age at randomization (<75 years) – treatment interaction (BMA users vs. non-users)	0.68 (0.26 to 1.74)	0.42
Visceral metastasis (presence) – treatment interaction (BMA users vs. non-users)	0.95 (0.36 to 2.54)	0.92
Number of bone metastasis (>10) – treatment interaction (BMA users vs. non-users)	1.43 (0.62 to 3.33)	0.4
Brief pain inventory–short form 3 (≥4) – treatment interaction (BMA users vs. non-users)	0.61 (0.25 to 1.49)	0.28
Baseline serum creatinine (continuous) – treatment interaction (BMA users vs. non-users)	1.01 (0.99 to 1.03)	0.14
SRE; skeletal-related event, HR; hazard ratio, CI; confidence interval, BMA; bone-modifying agent,
IPTW; inverse probability of treatment weight
